# Supplementary material for: Utilization of low-molecular-weight organic compounds by the filterable fraction of a lotic microbiome
Source: FEMS Microbiol Ecol. 2020 Dec 2;97(2):fiaa244. doi: 10.1093/femsec/fiaa244 (PMC7864478; doi:10.1093/femsec/fiaa244)
Supplement: fiaa244_Supplemental_Files [file fiaa244_supplemental_files.zip]

Archive with 14 entries (14 files):
- Figure_S1_utilization_of_LMW_DOC.pdf
- Figure_S2_utilization_of_LMW_DOC_draft2.png
- Figure_S3_utilization_of_LMW_DOC_draft1.png
- Supporting_material_utilization_of_LMW_DOC_draft6.docx
- Table_S1_utilization_of_LMW_DOC_draft3.docx
- Table_S10_utilization_of_LMW_DOC_draft1.docx
- Table_S2_utilization_of_LMW_DOC_draft3.docx
- Table_S3_utilization_of_LMW_DOC_draft3.docx
- Table_S4_utilization_of_LMW_DOC_draft3.xlsx
- Table_S5_utilization_of_LMW_DOC_draft3.docx
- Table_S6_utilization_of_LMW_DOC_draft3.docx
- Table_S7_utilization_of_LMW_DOC_draft3.docx
- Table_S8_utilization_of_LMW_DOC_draft3.docx
- Table_S9_utilization_of_LMW_DOC_draft2.xlsx
