# Supplementary material for: Utilization of low-molecular-weight organic compounds by the filterable fraction of a lotic microbiome
Source: FEMS Microbiol Ecol. 2020 Dec 2;97(2):fiaa244. doi: 10.1093/femsec/fiaa244 (PMC7864478; doi:10.1093/femsec/fiaa244)
Supplement: fiaa244_Supplemental_Files [file fiaa244_supplemental_files.zip › Table_S4_utilization_of_LMW_DOC_draft3.xlsx]

## Sheet: Sheet1
Unfiltered river water
Spike						No Spike
Compound	0 h	49 h	141 h	333 h	506 h	Compound	0 h	49 h	141 h	333 h	506 h
Alanine	0.0138624	0.00595418	0.00652533	0.00703052	0.00583959	Alanine	0.00577236	0.00559945	0.0114779	0.0116823	0.0114245
Aspartic acid	6.61703e-05	6.58993e-05	4.96812e-05	5.36036e-05	2.34029e-05	Aspartic acid	8.1825e-05	4.00337e-05	0.000162097	0.000142818	0.000145424
Glycine	0.0161148	0.004335	0.00479686	0.00471718	0.00419495	Glycine	0.00556563	0.00519246	0.00705826	0.00991484	0.0130253
Isoleucine	0.0127479	0.00343928	0.00447642	0.00433128	0.00357408	Isoleucine	0.00669788	0.00552016	0.00887598	0.0130685	0.00861454
Leucine	0.017433	0.00772353	0.0099808	0.0101725	0.00860017	Leucine	0.0148571	0.0125222	0.0256357	0.0394895	0.0234531
Phenylalanine	0.0016981	0.000228064	0.0002719	0.000254865	0.000347228	Phenylalanine	0.000549151	0.000424943	0.00127347	0.0025328	0.00164505
Proline	0.00197134	0.000130341	0.000150344	0.000290224	0.000383538	Proline	0.000876313	0.000293942	0.000677074	0.000649474	0.000531031
Serine	0.00349457	0.000570259	0.00091349	0.00142484	0.00125512	Serine	0.00101526	0.000892911	0.00260309	0.00283168	0.00362804
Threonine	0.0061285	0.00205041	0.00250558	0.00233076	0.0023306	Threonine	0.00173751	0.00179528	0.00415647	0.00393603	0.00543172
Tyrosine	0.00123955	0.00011064	0.00012167	0.000108063	0.00022114	Tyrosine	0.00018005	0.000237076	0.000364078	0.000693374	0.000423684
Valine	0.0224414	0.0074634	0.00885416	0.00832733	0.00801042	Valine	0.0220624	0.0129233	0.017444	0.0264344	0.0168885
Fructose	0.0582445	0.00216269	0.00394265	0.00192139	0.00157712	Fructose	0.00101057	0.000999763	0.00290944	0.00228333	0.00313218
Glucose	0.0232273	0.00303853	0.00391592	0.00203315	0.000869851	Glucose	0.000789343	0.00118372	0.00299408	0.00114589	0.00227982
Sucrose	0.0942292	0.0107743	0.0419694	0.148542	0.0100125	Sucrose	0.000848784	0.00141717	0.0102775	0.00998455	0.00663499
Citric acid	0.00778567	0.00101998	0.00124633	0.000806955	0.000950101	Citric acid	0.00153363	0.000828422	0.00294844	0.00557115	0.00123808
Malic acid	0.00129011	0.000397808	0.00039376	0.000324145	0.000250045	Malic acid	0.000578828	0.000113038	0.00037883	0.000111157	0.000266014
Filtered (0.22 μm) river water
Spike						No Spike
Compound	0 h	49 h	141 h	333 h	506 h	Compound	0 h	49 h	141 h	333 h	506 h
Alanine	0.0205343	0.0195643	0.00926259	0.00790295	0.00648494	Alanine	0.00999192	0.00887974	0.00733037	0.00943466	0.0129197
Aspartic acid	0.000167595	0.000104106	9.23885e-05	8.91428e-05	4.65683e-05	Aspartic acid	8.40029e-05	8.82513e-05	5.37844e-05	8.28985e-05	9.98613e-05
Glycine	0.0216315	0.0302047	0.0212613	0.010046	0.00601438	Glycine	0.00852938	0.0104912	0.00602475	0.00526877	0.00538293
Isoleucine	0.0204124	0.0197659	0.00588149	0.00556538	0.00514749	Isoleucine	0.00620287	0.00598208	0.00477619	0.00607709	0.00729244
Leucine	0.0283551	0.029815	0.0130773	0.012517	0.0107137	Leucine	0.0146985	0.0135216	0.0108391	0.0151328	0.0164704
Phenylalanine	0.00179259	0.00239706	0.00054365	0.00069609	0.000480547	Phenylalanine	0.000576322	0.000665665	0.000269931	0.00101803	0.000910298
Proline	0.00278989	0.0026831	0.000352585	0.000303167	0.000146637	Proline	0.000375017	0.000257261	0.000180303	0.000148474	0.000352637
Serine	0.00601792	0.00983912	0.00305528	0.00181677	0.00161456	Serine	0.00214617	0.00242137	0.00138017	0.0019281	0.0016964
Threonine	0.00692366	0.00760724	0.00401511	0.00356732	0.00305873	Threonine	0.00377055	0.00365501	0.00306877	0.00388176	0.00391899
Tyrosine	0.0011828	0.0013843	0.000298185	0.000170349	0.00024607	Tyrosine	0.000318914	0.000355061	0.000150754	0.000394506	0.000290137
Valine	0.0314607	0.0288108	0.0113913	0.01034	0.0105299	Valine	0.0123259	0.0118931	0.00968211	0.0111794	0.014372
Fructose	0.127567	0.1202	0.0052613	0.00375425	0.0026282	Fructose	0.0427891	0.0535692	0.00238305	0.00379932	0.0026989
Glucose	0.0536221	0.0470358	0.00566016	0.00449568	0.00283761	Glucose	0.0158484	0.0178	0.00331686	0.00594936	0.00526498
Sucrose	0.209797	0.18985	0.0101211	0.00867016	0.00667343	Sucrose	0.0164441	0.0230812	0.0061433	0.00539244	0.00637048
Citric acid	0.00742157	0.00705154	0.00183395	0.00105556	0.000868441	Citric acid	0.00140807	0.00264591	0.000845908	0.00119035	0.00111552
Malic acid	0.00195756	0.00195712	0.000529119	0.000403858	8.77857e-05	Malic acid	0.000531417	0.00100599	0.000266266	0.000367573	0.000297028
